# Supplementary material for: Effect of Bamboo biochar on strength and water retention properties of low plastic clay and silty sand
Source: Sci Rep. 2023 Apr 17;13:6201. doi: 10.1038/s41598-023-33466-8 (PMC10110512; doi:10.1038/s41598-023-33466-8)
Supplement: Supplementary file 1 — Supplementary Information 1. [file 41598_2023_33466_MOESM1_ESM.xlsx]

## Sheet: MDD_OMC_SM
		MDD_OMC_Calculation
Sample Number		1			2			3			4			5			6
Weight of mold(gm)		720.5			720.5			720.5			720.5			720.5			720.5
Weight of mold and weight ofsoil(gm)		939			954.5			976.5			970.5			960.5			946
Weight of soil(gm)		218.5			234			256			250			240			225.5
Volume of mold(cc)		113.457			113.457			113.457			113.457			113.457			113.457
Wet density(g/cc)		1.92584			2.06246			2.25636			2.20348			2.11534			1.98754
Moisture content
Mass of container in gram (W1)	11.87	11.68		10.78	11.38		12.44	9.74		9.14	10.84		10.51	12.69		11.54	11.88
Mass of container plus wet soil in gram (W2)	19.06	17.31		20.71	17.17		25.8	20.23		18.85	23.55		24.5	27.2		31.62	32.23
Mass of container plus dry soil in gram (W3)	18.59	16.99		19.92	16.73		24.45	19.17		17.72	22.08		22.58	25.18		28.21	28.85
Mass of moisture in gram(W2 -W3)	0.47	0.32		0.79	0.44		1.35	1.06		1.13	1.47		1.92	2.02		3.41	3.38
Mass of dry soil in gram (W3-W1)	6.72	5.31		9.14	5.35		12.01	9.43		8.58	11.24		12.07	12.49		16.67	16.97
(W2-W3)/(W3-W1)	0.0699405	0.0602637		0.0864333	0.082243		0.112406	0.112407		0.131702	0.130783		0.159072	0.161729		0.204559	0.199175
% moisture content	6.99405	6.02637		8.64333	8.2243		11.2406	11.2407		13.1702	13.0783		15.9072	16.1729		20.4559	19.9175
Average Moisture content=	6.51021				8.43381			11.2407			13.1242			16.0401			20.1867
	MC	Wet density(g/cc)	Dry density(g/cc)
	6.51021	1.92584	1.80813
	8.43381	2.06246	1.90204
	11.2407	2.25636	2.02836
	13.1242	2.20348	1.94784
	16.0401	2.11534	1.82294
	20.1867	1.98754	1.65371
	OMC=	0.115
	MDD=	2.028	g/cc
		%BB	Soil	MDD (g/cc)	OMC
		0	IITPS2	2.028	11.5
		1	IITPS2+1%BB	1.991	12.1
		2	IITPS2+2%BB	1.96	13
		3.5	IITPS2+3.5%BB	1.87	14.5
		5	IITPS2+5%BB	1.776	16.8
		%BB	Soil	MDD (KN/m3)	OMC
		0	IITPS2	19.8744	11.5
		1	IITPS2+1%BB	19.5118	12.1
		2	IITPS2+2%BB	19.208	13
		3.5	IITPS2+3.5%BB	18.326	14.5
		5	IITPS2+5%BB	17.4048	16.8

## Sheet: MDD_OMC_SM+1%BC
	MDD_OMC_Calculation
Sample Number		1			2			3			4			5
Weight of mold(gm)		720.5			720.5			720.5			720.5			720.5
Weight of mold and weight ofsoil(gm)		955.5			960			974			963.5			961
Weight of soil(gm)		235			239.5			253.5			243			240.5
Volume of mold(cc)		113.457			113.457			113.457			113.457			113.457
Wet density(g/cc)		2.07127			2.11093			2.23433			2.14178			2.11975
Moisture content
Mass of container in gram (W1)	11.26	12.47		10.86	12.11		9.13	11.89		12.67	10.36		10.94	11.68
Mass of container plus wet soil in gram (W2)	21.57	21.79		17.9	21.27		17.81	22.42		20.04	15.97		28.54	24.27
Mass of container plus dry soil in gram (W3)	20.78	21.09		17.34	20.47		16.87	21.27		19.16	15.29		26.11	22.51
Mass of moisture in gram(W2 -W3)	0.79	0.7		0.56	0.8		0.94	1.15		0.88	0.68		2.43	1.76
Mass of dry soil in gram (W3-W1)	9.52	8.62		6.48	8.36		7.74	9.38		6.49	4.93		15.17	10.83
(W2-W3)/(W3-W1)	0.0829832	0.0812065		0.0864198	0.0956938		0.121447	0.122601		0.135593	0.137931		0.160185	0.162512
% moisture content	8.29832	8.12065		8.64198	9.56938		12.1447	12.2601		13.5593	13.7931		16.0185	16.2512
Average Moisture content=	8.20948				9.10568			12.2024			13.6762			16.1348
	MC	Wet density(g/cc)	Dry density(g/cc)
	8.20948	2.07127	1.91413
	9.10568	2.11093	1.93476
	12.2024	2.23433	1.99134
	13.6762	2.14178	1.88411
	16.1348	2.11975	1.82525
	OMC=	0.12
	MDD=	1.991

## Sheet: MDD_OMC_SM+2%BC
	MDD_OMC_Calculation
Sample Number		1			2			3			4			5
Weight of mold(gm)		720.5			720.5			720.5			720.5			720.5
Weight of mold and weight ofsoil(gm)		958.5			972			959.5			936.5			930.708
Weight of soil(gm)		238			251.5			239			216			210.208
Volume of mold(cc)		113.457			113.457			113.457			113.457			113.457
Wet density(g/cc)		2.09771			2.2167			2.10652			1.9038			1.85275
Moisture content
Mass of container in gram (W1)	11.51	10.48		11.62	10.33		11.04	12.37		11.2	10.75
Mass of container plus wet soil in gram (W2)	22.26	21.72		22	22.69		21.74	28.82		48.89	42.82
Mass of container plus dry soil in gram (W3)	21.17	20.59		20.78	21.24		20.28	26.56		43.02	37.82
Mass of moisture in gram(W2 -W3)	1.09	1.13		1.22	1.45		1.46	2.26		5.87	5
Mass of dry soil in gram (W3-W1)	9.66	10.11		9.16	10.91		9.24	14.19		31.82	27.07
(W2-W3)/(W3-W1)	0.112836	0.111771		0.133188	0.132906		0.158009	0.159267		0.184475	0.184706
% moisture content	11.2836	11.1771		13.3188	13.2906		15.8009	15.9267		18.4475	18.4706
Average Moisture content=	11.2303				13.3047			15.8638			18.4591
	MC	Wet density(g/cc)	Dry density(g/cc)
	8.15	1.85275	1.71313
	11.2303	2.09771	1.88592
	13.3047	2.2167	1.95641
	15.8638	2.10652	1.8181
	18.4591	1.9038	1.60714
	OMC=	0.13
	MDD=	1.96	g/cc

## Sheet: MDD_OMC_SM+3.5%BB
	MDD_OMC_Calculation
Sample Number		1			2			3			4			5
Weight of mold(gm)		720.5			720.5			720.5			720.5			720.5
Weight of mold and weight ofsoil(gm)		950.5			964.5			948			944			941
Weight of soil(gm)		230			244			227.5			223.5			220.5
Volume of mold(cc)		113.457			113.457			113.457			113.457			113.457
Wet density(g/cc)		2.0272			2.15059			2.00516			1.96991			1.94347
Moisture content
Mass of container in gram (W1)	11.9	9.13		10.76	11.3		10.91	12.68		11.87	11.99		24.99	31.65
Mass of container plus wet soil in gram (W2)	21.43	17.95		19.48	21.94		17.54	21.1		24.9	22.66		40.24	43.45
Mass of container plus dry soil in gram (W3)	20.4	17.01		18.44	20.68		16.61	19.9		22.83	21.02		37.63	41.42
Mass of moisture in gram(W2 -W3)	1.03	0.94		1.04	1.26		0.93	1.2		2.07	1.64		2.61	2.03
Mass of dry soil in gram (W3-W1)	8.5	7.88		7.68	9.38		5.7	7.22		10.96	9.03		12.64	9.77
(W2-W3)/(W3-W1)	0.121176	0.119289		0.135417	0.134328		0.163158	0.166205		0.188869	0.181617		0.206487	0.207779
% moisture content	12.1176	11.9289		13.5417	13.4328		16.3158	16.6205		18.8869	18.1617		20.6487	20.7779
Average Moisture content=	12.0233				13.4873			16.4681			18.5243			20.7133
	MC	Wet density(g/cc)	Dry density(g/cc)
	12.02	2.0272	1.80968
	14.5	2.15059	1.87825
	16.4681	2.00516	1.72164
	17.43	1.96	1.66908
	21.34	1.94347	1.60167
	OMC=	14.5	%
	MDD=	1.87	g/cc

## Sheet: MDD_OMC_SM+5%BB
	MDD_OMC_Calculation
Sample Number		1			2			3			4
Weight of mold(gm)		720.5			720.5			720.5			720.5
Weight of mold and weight ofsoil(gm)		953			955			940			922.867
Weight of soil(gm)		232.5			234.5			219.5			202.367
Volume of mold(cc)		113.457			113.457			113.457			113.457
Wet density(g/cc)		2.04923			2.06686			1.93465			1.78365
Moisture content
Mass of container in gram (W1)	10.44	13.38		11.7	11.31		10.35	12.71
Mass of container plus wet soil in gram (W2)	27.57	26.45		19.1	19.02		44.18	40.84
Mass of container plus dry soil in gram (W3)	25.13	24.67		17.98	17.87		38.3	35.93
Mass of moisture in gram(W2 -W3)	2.44	1.78		1.12	1.15		5.88	4.91
Mass of dry soil in gram (W3-W1)	14.69	11.29		6.28	6.56		27.95	23.22
(W2-W3)/(W3-W1)	0.166099	0.157662		0.178344	0.175305		0.210376	0.211456
% moisture content	16.6099	15.7662		17.8344	17.5305		21.0376	21.1456
Average Moisture content=	16.1881				17.6824			21.0916
	MC	Wet density(g/cc)	Dry density(g/cc)
	12.4123	1.78365	1.5867
	14.4	1.67989	1.70999
	16.1881	2.04923	1.76372
	17.6824	2.06686	1.7563
	18.9	2.01964	1.70722
	21.0916	1.93465	1.59768
	OMC=	16.8
	MDD =	1.776 g/cc
