# Supplementary material for: Effect of Bamboo biochar on strength and water retention properties of low plastic clay and silty sand
Source: Sci Rep. 2023 Apr 17;13:6201. doi: 10.1038/s41598-023-33466-8 (PMC10110512; doi:10.1038/s41598-023-33466-8)
Supplement: Supplementary file 2 — Supplementary Information 2. [file 41598_2023_33466_MOESM2_ESM.xlsx]

## Sheet: WRC_SM
				Soil Suction	(WP4C)
				SM
		Weight of container=	24.826	gm
		Weight of container + dry sample =	35.894	gm
		Weight of dry soil=	11.068	gm
Suction (kPa)	Suction (MPa)	Weight of conatiner + wet soil			Weight of water	% water content
20	0.02	36.942			1.048	9.46874
40	0.04	36.864			0.97	8.764
50	0.05	36.826			0.932	8.42067
920	0.92	36.369			0.475	4.29165
7180	7.18	36.147			0.253	2.28587
17450	17.45	36.107			0.213	1.92447
28500	28.5	36.093			0.199	1.79798
65860	65.86	36.034			0.14	1.26491
89220	89.22	36.011			0.117	1.0571
165650	165.65	35.965			0.071	0.641489
221330	221.33	35.943			0.049	0.442718
235690	235.69	35.937			0.043	0.388507
269320	269.32	35.925			0.031	0.280087
296530	296.53	35.916			0.022	0.198771
317340	317.34	35.907			0.013	0.117456
250						7.47147
1500						4.10581
240000						0.374612

## Sheet: WRC_SM+1%BB
				Soil Suction	(WP4C)
				SM+1%BB
		Weight of container=	25.423	gm
		Weight of container + dry sample =	39.442	gm
		Weight of dry soil=	14.019	gm
Suction (kPa)	Suction (MPa)	Weight of conatiner + wet soil			Weight of water	% water content
10	0.01	40.39			0.948	6.76225
60	0.06	40.166			0.724	5.16442
230	0.23	39.957			0.515	3.67359
290	0.29	39.908			0.466	3.32406
2060	2.06	39.51			0.068	0.485056
5240	5.24	39.346			-0.096	-0.684785
10510	10.51	39.28			-0.162	-1.15557
22480	22.48	39.24			-0.202	-1.4409
53800	53.8	39.18			-0.262	-1.86889
60640	60.64	39.15			-0.292	-2.08289
78900	78.9	39.128			-0.314	-2.23982
83010	83.01	39.118			-0.324	-2.31115
102180	102.18	39.083			-0.359	-2.56081
125280	125.28	39.052			-0.39	-2.78194
205280	205.28	39.005			-0.437	-3.1172
234490	234.49	38.988			-0.454	-3.23846
240310	240.31	38.993			-0.449	-3.2028
254620	254.62	38.991			-0.451	-3.21706
250						3.38822
1500						0.691066
240000						-3.20249

## Sheet: WRC_SM+2%BB
				Soil Suction	(WP4C)
				SM+2%BB
		Weight of container=	24.863	gm
		Weight of container + dry sample =	38.882	gm
		Weight of dry soil=	14.019	gm
Suction (kPa)	Suction (MPa)	Weight of conatiner + wet soil			Weight of water	% water content
10	0.01	40.473			1.591	11.3489
60	0.06	40.936			2.054	14.6515
290	0.29	39.799			0.917	6.54112
2060	2.06	39.531			0.649	4.62943
7500	7.5	39.306			0.424	3.02447
15290	15.29	39.261			0.379	2.70347
25100	25.1	39.222			0.34	2.42528
306290	306.29	38.973			0.091	0.649119
307570	307.57	38.971			0.089	0.634853
250						7.93748
1500						5.87158
240000						0.471841

## Sheet: WRC_SM+3.5%BB
				Soil Suction	(WP4C)
				SM +3.5%BB
		Weight of container=	24.75	gm
		Weight of container + dry sample =	38.166	gm
		Weight of dry soil=	13.416	gm
Suction (kPa)	Suction (MPa)	Weight of conatiner + wet soil			Weight of water	% water content
10	0.01	39.72			1.554	11.5832
60	0.06	39.51			1.344	10.0179
140	0.14	39.401			1.235	9.20543
3620	3.62	38.742			0.576	4.29338
9200	9.2	38.576			0.41	3.05605
13410	13.41	38.558			0.392	2.92188
23430	23.43	38.529			0.363	2.70572
45100	45.1	38.497			0.331	2.4672
81810	81.81	38.4			0.234	1.74419
127790	127.79	38.325			0.159	1.18515
221770	221.77	38.26			0.094	0.700656
274420	274.42	38.254			0.088	0.655933
287440	287.44	38.248			0.082	0.61121
250						9.05016
1500						7.28578
240000						0.685171

## Sheet: WRC_SM+5%BB
				Soil Suction	(WP4C)
				SM +5%BB
		Weight of container=	24.699	gm
		Weight of container + dry sample =	37.61	gm
		Weight of dry soil=	12.911	gm
Suction (kPa)	Suction (MPa)	Weight of conatiner + wet soil			Weight of water	% water content
10	0.01	39.203			1.593	12.3383
70	0.07	39.023			1.413	10.9442
520	0.52	38.655			1.045	8.09387
6210	6.21	38.127			0.517	4.00434
10540	10.54	38.032			0.422	3.26853
30870	30.87	37.965			0.355	2.74959
85340	85.34	37.851			0.241	1.86663
127630	127.63	37.763			0.153	1.18504
164530	164.53	37.738			0.128	0.991403
171100	171.1	37.733			0.123	0.952676
265990	265.99	37.695			0.085	0.658353
274250	274.25	37.69			0.08	0.619627
250						9.80404
1500						7.38952
240000						0.738967

## Sheet: Relaion_SUCTION_WC_BB
			Relaion_SUCTION_WC_BB
		WC
		Suction kPa
	BB%	250	1500	240000
	0	7.47147	4.10581	0.374612
	1	7.55166	5.37785	0.789883
	2	7.93748	5.87158	0.471841
	3.5	9.05016	7.28578	0.685171
	5	9.80404	7.38952	0.738967
